# Supplementary material for: Genomic Evolution and Transcriptional Changes in the Evolution of Prostate Cancer into Neuroendocrine and Ductal Carcinoma Types
Source: Int J Mol Sci. 2023 Aug 12;24(16):12722. doi: 10.3390/ijms241612722 (PMC10454593; doi:10.3390/ijms241612722)
Supplement: Supplementary file 1 [file ijms-24-12722-s001.zip]

Archive with 1 entries (1 files):
- ijms-2540874-supplementary.pdf
